# Supplementary material for: Specific Circular RNA Signature of Endothelial Cells: Potential Implications in Vascular Pathophysiology
Source: Int J Mol Sci. 2024 Jan 4;25(1):680. doi: 10.3390/ijms25010680 (PMC10779679; doi:10.3390/ijms25010680)
Supplement: Supplementary file 1 [file ijms-25-00680-s001.zip]

Archive with 1 entries (1 files):
- ijms-2758981-supplementary.pdf
